# Supplementary material for: Investigating the Relationship Between the Emulsification Parameters and Physical–Chemical Properties of Poly(D,L-lactic acid) Particles for Dermal Fillers
Source: Polymers (Basel). 2024 Dec 1;16(23):3395. doi: 10.3390/polym16233395 (PMC11644387; doi:10.3390/polym16233395)
Supplement: Supplementary file 1 [file polymers-16-03395-s001.zip]

Archive with 1 entries (1 files):
- polymers-3324767-supplementary.pdf
